# Supplementary material for: Evaluation of the PSMA-Binding Ligand 212Pb-NG001 in Multicellular Tumour Spheroid and Mouse Models of Prostate Cancer
Source: Int J Mol Sci. 2021 May 1;22(9):4815. doi: 10.3390/ijms22094815 (PMC8124365; doi:10.3390/ijms22094815)
Supplement: Supplementary file 1 [file ijms-22-04815-s001.zip]

Archive with 1 entries (1 files):
- ijms-1186298-SI.pdf
